# Supplementary material for: BrtB is an O-alkylating enzyme that generates fatty acid-bartoloside esters
Source: Nat Commun. 2020 Mar 19;11:1458. doi: 10.1038/s41467-020-15302-z (PMC7081238; doi:10.1038/s41467-020-15302-z)
Supplement: Supplementary file 4 — Source Data [file 41467_2020_15302_MOESM4_ESM.xlsx]

## Sheet: Fig. S17
Calibration curve
[bartoloside G-alkyne] (compound 4, uM)	Peak area (FA adduct, m/z 761.52)
10	6.31186e+08
5	3.36974e+08
1	7.14272e+07
0.5	2.91778e+07
0.1	5.72113e+06
0.01	837632
0.005	351180
Kinetic assays, LC-HRESIMS
replicate 1	Area of EIC peak (compound 4, FA adduct, m/z 761.52)										replicate 1	[compound 4] uM
time (min) \ concentration (2, uM)	5	25	50	100	175	250	500	750	1000		time (min) \ concentration (2, uM)	5	25	50	100	175	250	500	750	1000
5	901000	1650000	4340000	3450000	7080000	9400000	18600000	13400000	11500000		5	-0.0221543	-0.010395	0.031838	0.017865	0.074856	0.11128	0.25572	0.17408	0.14425
10	1260000	4240000	9760000	12300000	20600000	33200000	44300000	35300000	34300000		10	-0.016518	0.030268	0.116932	0.15681	0.28712	0.48494	0.65921	0.51791	0.50221
20	4250000	12500000	29500000	29100000	50700000	89800000	120000000	105000000	104000000		20	0.030425	0.15995	0.42685	0.42057	0.75969	1.37356	1.8477	1.6122	1.5965
30	6010000	17800000	39000000	54700000	89400000	151000000	186000000	163000000	173000000		30	0.058057	0.24316	0.576	0.82249	1.36728	2.3344	2.8839	2.5228	2.6798
60	15000000	42900000	88700000	98200000	159000000	308000000	374000000	328000000	370000000		60	0.1992	0.63723	1.35629	1.50544	2.46	4.7993	5.8355	5.1133	5.7727
											V0 (uM/min), 5-20 min	0.0037	0.0116	0.027	0.0268	0.0459	0.0848	0.1081	0.0978	0.0984
replicate 2	Area of EIC peak (compound 4, FA adduct, m/z 761.52)										replicate 2	[compound 4] uM
time (min) \ concentration (2, uM)	5	25	50	100	175	250	500	750	1000		time (min) \ concentration (2, uM)	5	25	50	100	175	250	500	750	1000
5	93425.7	623596	2.62268e+06	5.17947e+06	6.56172e+06	8.53082e+06	1.37294e+07	1.1512e+07	1.46729e+07		5	-0.0348332	-0.0265095	0.00487612	0.0450177	0.0667189	0.0976338	0.179252	0.144439	0.194065
10	285809	1.41576e+06	5.41461e+06	1.68076e+07	2.23841e+07	2.39079e+07	4.192e+07	3.82898e+07	4.32955e+07		10	-0.0318128	-0.0140726	0.0487094	0.22758	0.315131	0.339053	0.621843	0.56485	0.643439
20	1.2561e+06	6.02937e+06	1.60788e+07	4.05299e+07	5.78586e+07	6.52095e+07	1.12494e+08	1.15194e+08	1.09376e+08		20	-0.0165792	0.058361	0.216137	0.600019	0.87208	0.987489	1.72985	1.77224	1.6809
30	2.37187e+06	1.0731e+07	2.63333e+07	6.31821e+07	9.66437e+07	1.01878e+08	1.68364e+08	1.68367e+08	1.9811e+08		30	0.000938353	0.132177	0.377133	0.955659	1.48101	1.56318	2.60701	2.60706	3.07402
60	6.26852e+06	2.97647e+07	6.72113e+07	1.48366e+08	2.25031e+08	2.36809e+08	3.28726e+08	3.76102e+08	3.77772e+08		60	0.0621158	0.431006	1.01892	2.29304	3.49669	3.6816	5.1247	5.86849	5.89472
											V0 (uM/min), 5-20 min	0.0013	0.0059	0.0145	0.037	0.054	0.0601	0.1044	0.1103	0.0998
replicate 3	Area of EIC peak (compound 4, FA adduct, m/z 761.52)										replicate 3	[compound 4] uM
time (min) \ concentration (2, uM)	5	25	50	100	175	250	500	750	1000		time (min) \ concentration (2, uM)	5	25	50	100	175	250	500	750	1000
5	213455	1.09424e+06	2.76088e+06	4.2332e+06	6.69935e+06	8.99333e+06	1.13832e+07	1.65181e+07	2.10416e+07		5	-0.0329488	-0.0191204	0.00704575	0.0301612	0.0688797	0.104895	0.142416	0.223035	0.294052
10	1.00778e+06	5.16369e+06	1.10857e+07	1.53638e+07	2.30152e+07	2.58697e+07	3.19456e+07	4.08461e+07	4.46786e+07		10	-0.0204778	0.0447699	0.137746	0.204912	0.325039	0.369854	0.465245	0.604984	0.665154
20	2.61075e+06	1.42724e+07	2.45357e+07	4.27796e+07	6.14488e+07	6.6588e+07	8.83031e+07	8.97053e+07	1.1408e+08		20	0.0046888	0.187777	0.34891	0.63534	0.928446	1.00913	1.35006	1.37207	1.75475
30	4.19031e+06	2.27123e+07	3.69921e+07	6.33749e+07	1.11283e+08	1.10367e+08	1.34624e+08	1.4029e+08	1.86354e+08		30	0.0294879	0.320284	0.544476	0.958686	1.71085	1.69646	2.07729	2.16625	2.88946
60	1.01532e+07	5.04776e+07	8.37964e+07	1.39419e+08	2.05554e+08	2.47471e+08	2.7671e+08	2.79547e+08	3.31958e+08		60	0.123105	0.756198	1.2793	2.15258	3.1909	3.849	4.30804	4.35258	5.17545
											V0 (uM/min), 5-20 min	0.0025	0.0139	0.0226	0.0407	0.0577	0.0608	0.0816	0.0766	0.099
											Michaelis-Menten fit (Huitema, C. & Horsman, G. Analyzing Enzyme Kinetic Data Using the Powerful Statistical Capabilities of R. bioRxiv 316588 (2018) doi:10.1101/316588.):
											Parameters:
											Estimate Std. Error t value Pr(>|t|)
											Km 2.339e+02 4.108e+01 5.694 6.26e-06 ***
											Vmax 1.282e-01 8.147e-03 15.734 1.77e-14 ***
											---
											Signif. codes: 0 ‘***’ 0.001 ‘**’ 0.01 ‘*’ 0.05 ‘.’ 0.1 ‘ ’ 1
											Residual standard error: 0.009393 on 25 degrees of freedom
											Number of iterations to convergence: 9
											Achieved convergence tolerance: 2.976e-06

## Sheet: Fig. S19
Figure S19
	Left pannel	(lanes used are in red, additional lanes are from work unrelated to this manuscript					Middle pannel						Right pannel
